# Supplementary material for: Unraveling the Transcriptional Dynamics of NASH Pathogenesis Affecting Atherosclerosis
Source: Int J Mol Sci. 2022 Jul 26;23(15):8229. doi: 10.3390/ijms23158229 (PMC9331250; doi:10.3390/ijms23158229)
Supplement: Supplementary file 1 [file ijms-23-08229-s001.zip]

Archive with 1 entries (1 files):
- ijms-1745619-supplementary.pdf
